# Supplementary material for: Risk Factors and Development of a Predictive Model for In-Hospital Mortality in Hemodynamically Stable Older Adults with Urinary Tract Infection
Source: Medicina (Kaunas). 2025 Sep 8;61(9):1625. doi: 10.3390/medicina61091625 (PMC12471474; doi:10.3390/medicina61091625)
Supplement: Supplementary file 1 [file medicina-61-01625-s001.zip]

Archive with 1 entries (1 files):
- Supplementary materials v2.pdf
